# Supplementary material for: Establishment of Reference Measurement Procedure for TP53 R175H/R248W Detection and a Novel Preparation Method for ctDNA Reference Material
Source: Genes (Basel). 2025 May 14;16(5):576. doi: 10.3390/genes16050576 (PMC12110974; doi:10.3390/genes16050576)
Supplement: Supplementary file 1 [file genes-16-00576-s001.zip]

Archive with 1 entries (1 files):
- genes-3636282-SM-updated.pdf
